# Supplementary material for: miR160 and miR166/165 Contribute to the LEC2-Mediated Auxin Response Involved in the Somatic Embryogenesis Induction in Arabidopsis
Source: Front Plant Sci. 2017 Dec 11;8:2024. doi: 10.3389/fpls.2017.02024 (PMC5732185; doi:10.3389/fpls.2017.02024)
Supplement: Supplementary file 7 [file Table1.xlsx]

## Sheet: Arkusz1
	2,4-D concentration
	0 µM		0.1µM		1µM		5 µM		10 µM		30 µM
	E [%]	P	E [%]	P	E [%]	P	E [%]	P	E [%]	P	E [%]	P
WT	0.5 ± 0.1	0.1 ± 0.0	18.9 ± 1.3	2.0 ± 0.2	57.2 ± 4.6	2.0 ± 0.4	93.9 ± 8.7	6.2 ± 1.3	65.9 ± 8.1	4.6 ± 0.7	24.2 ± 5.0	1.7 ± 0.3
miR160b	3.15 ± 0.6	0.5 ± 0.1	40.2 ± 6.1	2.5 ± 0.4	84.7 ± 5.1	5.1 ± 1.2	61.1 ± 9.2	5.5 ± 0.3	38.3 ± 8.4	2.5 ± 0.5*	1 ± 0.5	0.05 ± 0.0
FC miR160b vs WT	6.3	5	2.1	1.2	1.5	2.5	-1.7	-1.1	-1.7	-2	-25	-33.3
miR160c	2.8 ± 0.3	0.5 ± 0.1	31.9 ± 7.0	3.8 ± 1.1	69.9 ± 1.5	3.4 ± 0.8	18.9 ± 6.3	7.2 ± 2.2	58.1 ± 11.3	2.4 ± 0.5	1 ± 0.4	0.1 ± 0.0
FC miR160c vs WT	5.5	5	1.7	1.9	1.2	1.6	-5	1.1	-1.3	-2	-25	-50
mARF16	13.7 ± 2.4	3.6 ± 0.1	33.2 ± 7.6	4.7± 1.2	73.4 ± 8.6	2.9 ± 0.6	11.5 ± 0.1	2.7 ± 0.1	5.3 ± 0.1	1.1 ± 0.1	0.3 ± 0.0	0.1 ± 0.0
FC mARF16 vs WT	27.3	35.8	1.7	2.1	1.2	-2	-10	-2.5	-10	-5	-100	-12.5
STTM165/166	9.6 ± 1.2	3.8 ±0.7	39.4 ± 4	3.1 ± 0.6	60.4 ± 3.5	3.13 ± 0.5	53.3 ± 6	2.6 ± 0.4	30.5 ± 3.3	2.1 ± 0.3	1.5 ± 0.1	0.8 ± 0.0
FC STTM165/166 vs WT	19.2	38	2.1	1.4	1	-2	-1.7	-2.4	-2.3	-2.9	-16.6	-2.6
