# Supplementary material for: miR160 and miR166/165 Contribute to the LEC2-Mediated Auxin Response Involved in the Somatic Embryogenesis Induction in Arabidopsis
Source: Front Plant Sci. 2017 Dec 11;8:2024. doi: 10.3389/fpls.2017.02024 (PMC5732185; doi:10.3389/fpls.2017.02024)
Supplement: Supplementary file 8 [file Table2.xlsx]

## Sheet: Arkusz1
A
Name		Type	Effect
miR160b	SALK_088430	T-DNA insertion	knock-down
miR160c	SALK_111496	T-DNA insertion	knock-down
pARF16::mARF16	-	miRNA resistant line	resistance to miR160
arf10-2 arf16-2	GABI-08bF05 / SALK_021448	T-DNA insertion	knock-down / knock-down
2x35S::STTM165/166-31nt	-	Short Tandem Target Mimic	knock-down
pPHB::PHB-GFP	-	reporter line	-
pPHB::muPHB-GFP	-	reporter line	-
pPHB::GUS	CS65891	reporter line	-
phb1-d	N3761	gain-of-function	higher expression
phb	SALK_008924c	T-DNA insertion	knock-out
phv	SAIL_899_C08	T-DNA insertion	knock-down
pLEC2::GFP	-	reporter line	-
p35S::LEC2-GR	-	DEX inducible overexpression	overexpression
B
RT-qPCR primers:	Forward primer sequence 5'-3'		Reverse primer sequence 5'-3'
miR166	TCGCGTGAAGCTGCCAGCAT		GTGCAGGGTCCGAGGT
miR160	CCTAGCATGCCTGGCTCCCTGT		GTGCAGGGTCCGAGGT
At4g27090	GTCGTTATCGTCGACGTTGTT		CCTCGATCAAAGCCTTCTTCT
PHB (AT2G34710)	AAGACCCTTGACGAACCTGGTC		CAGATGAGCATAGCCCTGTTGC
PHV (AT1G30490)	ACTTGATGACTCTGGTCGTAGAGC		CGGAAGATTCGCATATCCCTGCTG
LEC2 (AT1G28300)	CAGTGGTGAGGTCCATGAGAT		AGGGAAAGGAACCACTACGAA
ARF10 (AT2G28350)	TGGCGACAACGTGAGAAAGACG		AAGATGCTGAGCGGACCAGTCTTC
ARF16 (AT4G30080)	AGGCATACGAACCATACCACCAG		TCAGATCTGCCACTGTTTCAGC
ARF17 (AT1G77850)	CACATGGTTTCAAGGCATCGTTTC		CTCAGGTTCATCCCATGTGATCTG
YUC1 (AT4G32540)	CGGAACACCGTTCATGTGT		CCGGTGACATTTTTCAGCTC
YUC4 (AT5G11320)	AACTCCCGTTCTTGATGTCG		AAAAACTATTCTCCTTAAGCCAATC
YUC10 (AT1G48910)	TTACCGGAAAAGCTCCTGTC		TCACGTATTCATAGTCCTCTAACCA
IAA17 (AT1G04250)	GCGGCGTTCGTGAAGGTATC		GTGATTGGATGCTCGTCGGC
IAA29 (AT4G32280)	TTCAATAGTTTACGATGATGAGGA		GATCCCACAGTAGCCGTTGT
Reverse Transcription Stem-loop primers	Primer sequence 5'-3'
miR166 RT	GTTGGCTCTGGTGCAGGGTCCGAGGTATTCGCACCAGAGCCAACGGGGAA
miR160 RT	GTTGGCTCTGGTGCAGGGTCCGAGGTATTCGCACCAGAGCCAACTGGCAT
